# Supplementary material for: Pharmaceutical Pollution and Disposal of Expired, Unused, and Unwanted Medicines in the Brazilian Context
Source: J Xenobiot. 2021 May 18;11(2):61–76. doi: 10.3390/jox11020005 (PMC8162542; doi:10.3390/jox11020005)
Supplement: Supplementary file 1 [file jox-11-00005-s001.zip]

Archive with 1 entries (1 files):
- jox-1201845-supplementary.pdf
